# Supplementary material for: Tracking Immunity: An Increased Number of COVID-19 Boosters Increases the Longevity of Anti-RBD and Anti-RBD-Neutralizing Antibodies
Source: Vaccines (Basel). 2025 Jan 12;13(1):61. doi: 10.3390/vaccines13010061 (PMC11769131; doi:10.3390/vaccines13010061)
Supplement: Supplementary file 1 [file vaccines-13-00061-s001.zip]

Archive with 1 entries (1 files):
- vaccines-3362091-supplementary.pdf
